# Supplementary material for: Combination Therapy with a TLR7 Agonist and a BRD4 Inhibitor Suppresses Tumor Growth via Enhanced Immunomodulation
Source: Int J Mol Sci. 2024 Jan 4;25(1):663. doi: 10.3390/ijms25010663 (PMC10779224; doi:10.3390/ijms25010663)
Supplement: Supplementary file 1 [file ijms-25-00663-s001.zip]

Archive with 1 entries (1 files):
- ijms-2768191-supplementary.pdf
